# Supplementary material for: An alpaca nanobody neutralizes SARS-CoV-2 by blocking receptor interaction
Source: Nat Commun. 2020 Sep 4;11:4420. doi: 10.1038/s41467-020-18174-5 (PMC7473855; doi:10.1038/s41467-020-18174-5)
Supplement: Supplementary file 4 — Source Data [file 41467_2020_18174_MOESM4_ESM.xlsx]

## Sheet: Sheet1
Figure 2a
	concentration (ug/ml)	0.004572	0.013717	0.041152	0.123457	0.37037	1.11111	3.33333	10
infectivity (%)	nbTy1 + SARS-CoV-2	100	95	89	88	67	42	21	12
		100	100	90	92	68	44	24	10
		100	95	96	79	69	41	26	13
		100	99	98	82	73	37	21	12
		99	94	88	82	66	44	26	16
		100	100	100	82	64	40	26	14
	concentration (ug/ml)	0.004572	0.013717	0.041152	0.123457	0.37037	1.11111	3.33333	10
infectivity (%)	nbTy1-Fc + SARS-CoV-2	83	50	33	25	17	11	7	3
		71	48	41	27	18	12	6	5
	concentration (ug/ml)	0.004572	0.013717	0.041152	0.123457	0.37037	1.11111	3.33333	10
infectivity (%)	nbTy1 + VSV-g	99	96	98	95	100	100	100	100
	concentration (ug/ml)	0.004572	0.013717	0.041152	0.123457	0.37037	1.11111	3.33333	10
infectivity (%)	NP-VHH1 + SARS-CoV-2	100	100	99	94	100	100	100	96
		100	100	100	100	100	100	100	100
